# Supplementary material for: Role of Sex-Concordant Gene Expression in the Coevolution of Exaggerated Male and Female Genitalia in a Beetle Group
Source: Mol Biol Evol. 2021 Apr 27;38(9):3593–605. doi: 10.1093/molbev/msab122 (PMC8382896; doi:10.1093/molbev/msab122)
Supplement: msab122_Supplementary_Data [file msab122_supplementary_data.zip]

Archive with 3 entries (3 files):
- Covering letter210323.docx
- response_to_reviwers210323.docx
- Supple_bind_210421.pdf
